# Supplementary material for: An image processing technique for optimizing industrial defect detection using dehazing algorithms
Source: PLoS One. 2025 May 2;20(5):e0322217. doi: 10.1371/journal.pone.0322217 (PMC12047806; doi:10.1371/journal.pone.0322217)
Supplement: S1 Data — (ZIP) [file pone.0322217.s001.zip]

Archive with 293 entries (285 files):
- dataset/
- dataset/1/
- dataset/1/WIN_20250112_14_38_00_Pro.jpg
- dataset/1/WIN_20250112_14_38_06_Pro.jpg
- dataset/1/WIN_20250112_14_38_12_Pro.jpg
- dataset/1/WIN_20250112_14_38_18_Pro.jpg
- dataset/1/WIN_20250112_14_38_22_Pro.jpg
- dataset/1/WIN_20250112_14_38_27_Pro.jpg
- dataset/1/WIN_20250112_14_38_31_Pro.jpg
- dataset/1/WIN_20250112_14_38_36_Pro.jpg
- dataset/1/WIN_20250112_14_38_39_Pro.jpg
- dataset/1/WIN_20250112_14_38_43_Pro.jpg
- dataset/1/WIN_20250112_14_38_46_Pro.jpg
- dataset/1/WIN_20250112_14_38_49_Pro.jpg
- dataset/1/WIN_20250112_14_38_53_Pro.jpg
- dataset/1/WIN_20250112_14_38_56_Pro.jpg
- dataset/1/WIN_20250112_14_38_59_Pro.jpg
- dataset/1/WIN_20250112_14_39_02_Pro.jpg
- dataset/1/WIN_20250112_14_39_05_Pro.jpg
- dataset/1/WIN_20250112_14_40_13_Pro.jpg
- dataset/1/WIN_20250112_14_40_14_Pro.jpg
- dataset/1/WIN_20250112_14_40_16_Pro.jpg
- dataset/1/WIN_20250112_14_40_22_Pro.jpg
- dataset/1/WIN_20250112_14_40_23_Pro.jpg
- dataset/1/WIN_20250112_14_40_29_Pro.jpg
- dataset/1/WIN_20250112_14_40_30_Pro.jpg
- dataset/1/WIN_20250112_14_40_32_Pro.jpg
- dataset/1/WIN_20250112_14_40_38_Pro.jpg
- dataset/1/WIN_20250112_14_40_40_Pro.jpg
- dataset/1/WIN_20250112_14_40_42_Pro.jpg
- dataset/1/WIN_20250112_14_40_49_Pro.jpg
- dataset/1/WIN_20250112_14_40_52_Pro.jpg
- dataset/1/WIN_20250112_14_40_58_Pro.jpg
- dataset/1/WIN_20250112_14_40_59_Pro.jpg
- dataset/1/WIN_20250112_14_41_01_Pro.jpg
- dataset/1/WIN_20250112_14_41_08_Pro.jpg
- dataset/1/WIN_20250112_14_41_09_Pro.jpg
- dataset/1/WIN_20250112_14_41_11_Pro.jpg
- dataset/1/WIN_20250112_14_41_17_Pro.jpg
- dataset/1/WIN_20250112_14_41_18_Pro.jpg
- dataset/1/WIN_20250112_14_41_19_Pro.jpg
- dataset/1/WIN_20250112_14_41_24_Pro.jpg
- dataset/1/WIN_20250112_14_41_25_Pro.jpg
- dataset/1/WIN_20250112_14_41_27_Pro.jpg
- dataset/1/WIN_20250112_14_41_32_Pro.jpg
- dataset/1/WIN_20250112_14_41_34_Pro.jpg
- dataset/2/
- dataset/2/WIN_20250112_14_51_47_Pro.jpg
- dataset/2/WIN_20250112_14_51_58_Pro.jpg
- dataset/2/WIN_20250112_14_52_03_Pro.jpg
- dataset/2/WIN_20250112_14_52_08_Pro.jpg
- dataset/2/WIN_20250112_14_52_11_Pro.jpg
- dataset/2/WIN_20250112_14_52_16_Pro.jpg
- dataset/2/WIN_20250112_14_52_24_Pro.jpg
- dataset/2/WIN_20250112_14_52_28_Pro.jpg
- dataset/2/WIN_20250112_14_52_32_Pro.jpg
- dataset/2/WIN_20250112_14_52_37_Pro.jpg
- dataset/2/WIN_20250112_14_52_40_Pro.jpg
- dataset/2/WIN_20250112_14_52_44_Pro.jpg
- dataset/2/WIN_20250112_14_52_47_Pro.jpg
- dataset/2/WIN_20250112_14_52_50_Pro.jpg
- dataset/2/WIN_20250112_14_52_54_Pro.jpg
- dataset/2/WIN_20250112_14_53_03_Pro.jpg
- dataset/2/WIN_20250112_14_53_04_Pro.jpg
- dataset/2/WIN_20250112_14_53_06_Pro.jpg
- dataset/2/WIN_20250112_14_53_07_Pro.jpg
- dataset/2/WIN_20250112_14_53_12_Pro.jpg
- dataset/2/WIN_20250112_14_53_13_Pro.jpg
- dataset/2/WIN_20250112_14_53_15_Pro.jpg
- dataset/2/WIN_20250112_14_53_19_Pro.jpg
- dataset/2/WIN_20250112_14_53_20_Pro.jpg
- dataset/2/WIN_20250112_14_53_25_Pro.jpg
- dataset/2/WIN_20250112_14_53_26_Pro.jpg
- dataset/2/WIN_20250112_14_53_27_Pro.jpg
- dataset/2/WIN_20250112_14_53_31_Pro.jpg
- dataset/2/WIN_20250112_14_53_33_Pro.jpg
- dataset/2/WIN_20250112_14_53_34_Pro.jpg
- dataset/2/WIN_20250112_14_53_38_Pro.jpg
- dataset/2/WIN_20250112_14_53_40_Pro.jpg
- dataset/2/WIN_20250112_14_53_45_Pro.jpg
- dataset/2/WIN_20250112_14_53_46_Pro.jpg
- dataset/2/WIN_20250112_14_53_50_Pro.jpg
- dataset/2/WIN_20250112_14_53_52_Pro.jpg
- dataset/2/WIN_20250112_14_53_56_Pro.jpg
- dataset/2/WIN_20250112_14_53_57_Pro.jpg
- dataset/2/WIN_20250112_14_54_01_Pro.jpg
- dataset/2/WIN_20250112_14_54_03_Pro.jpg
- dataset/2/WIN_20250112_14_54_07_Pro.jpg
- dataset/2/WIN_20250112_14_54_08_Pro.jpg
- dataset/2/WIN_20250112_14_54_11_Pro.jpg
- dataset/2/WIN_20250112_14_54_12_Pro.jpg
- dataset/2/WIN_20250112_14_54_14_Pro.jpg
- dataset/2/WIN_20250112_14_54_18_Pro.jpg
- dataset/2/WIN_20250112_14_54_19_Pro.jpg
- dataset/3/
- dataset/3/WIN_20250111_19_16_08_Pro.jpg
- dataset/3/WIN_20250111_19_16_17_Pro.jpg
- dataset/3/WIN_20250111_19_16_20_Pro.jpg
- dataset/3/WIN_20250111_19_16_24_Pro.jpg
- dataset/3/WIN_20250111_19_16_27_Pro.jpg
- dataset/3/WIN_20250111_19_16_30_Pro.jpg
- dataset/3/WIN_20250111_19_16_33_Pro.jpg
- dataset/3/WIN_20250111_19_16_37_Pro.jpg
- dataset/3/WIN_20250111_19_16_40_Pro.jpg
- dataset/3/WIN_20250111_19_16_42_Pro.jpg
- dataset/3/WIN_20250111_19_16_45_Pro.jpg
- dataset/3/WIN_20250111_19_16_48_Pro.jpg
- dataset/3/WIN_20250111_19_16_50_Pro.jpg
- dataset/3/WIN_20250111_19_16_53_Pro.jpg
- dataset/3/WIN_20250111_19_16_56_Pro.jpg
- dataset/3/WIN_20250111_19_16_59_Pro.jpg
- dataset/3/WIN_20250111_19_17_01_Pro.jpg
- dataset/3/WIN_20250111_19_17_03_Pro.jpg
- dataset/3/WIN_20250111_19_17_05_Pro.jpg
- dataset/3/WIN_20250111_19_17_07_Pro.jpg
- dataset/3/WIN_20250111_19_17_11_Pro.jpg
- dataset/3/WIN_20250111_19_17_32_Pro.jpg
- dataset/3/WIN_20250111_19_17_34_Pro.jpg
- dataset/3/WIN_20250111_19_17_37_Pro.jpg
- dataset/3/WIN_20250111_19_17_41_Pro.jpg
- dataset/3/WIN_20250111_19_17_44_Pro.jpg
- dataset/3/WIN_20250111_19_17_46_Pro.jpg
- dataset/3/WIN_20250111_19_17_48_Pro.jpg
- dataset/3/WIN_20250111_19_17_50_Pro.jpg
- dataset/3/WIN_20250111_19_17_53_Pro.jpg
- dataset/3/WIN_20250111_19_17_57_Pro.jpg
- dataset/3/WIN_20250111_19_18_01_Pro.jpg
- dataset/3/WIN_20250111_19_18_06_Pro.jpg
- dataset/3/WIN_20250111_19_18_10_Pro.jpg
- dataset/3/WIN_20250111_19_18_15_Pro.jpg
- dataset/3/WIN_20250111_20_48_42_Pro.jpg
- dataset/3/WIN_20250111_20_49_01_Pro.jpg
- dataset/3/WIN_20250111_20_49_05_Pro.jpg
- dataset/3/WIN_20250111_20_49_13_Pro.jpg
- dataset/3/WIN_20250111_20_49_19_Pro.jpg
- dataset/3/WIN_20250111_20_49_23_Pro.jpg
- dataset/3/WIN_20250111_20_49_29_Pro.jpg
- dataset/3/WIN_20250111_20_49_42_Pro.jpg
- dataset/3/WIN_20250111_20_49_44_Pro.jpg
- dataset/3/WIN_20250111_20_49_48_Pro.jpg
- dataset/3/WIN_20250111_20_49_49_Pro.jpg
- dataset/3/WIN_20250111_20_49_54_Pro.jpg
- dataset/3/WIN_20250111_20_49_55_Pro.jpg
- dataset/3/WIN_20250111_20_50_16_Pro.jpg
- dataset/3/WIN_20250111_20_50_19_Pro.jpg
- dataset/3/WIN_20250111_20_50_22_Pro.jpg
- dataset/3/WIN_20250111_20_50_33_Pro.jpg
- dataset/3/WIN_20250111_20_50_40_Pro.jpg
- dataset/3/WIN_20250111_20_50_41_Pro.jpg
- dataset/3/WIN_20250111_20_50_43_Pro.jpg
- dataset/3/WIN_20250111_20_50_57_Pro.jpg
- dataset/3/WIN_20250111_20_50_59_Pro.jpg
- dataset/3/WIN_20250111_20_51_07_Pro.jpg
- dataset/3/WIN_20250111_20_51_08_Pro.jpg
- dataset/3/WIN_20250111_20_53_11_Pro.jpg
- dataset/3/WIN_20250111_20_53_12_Pro.jpg
- dataset/3/WIN_20250111_20_53_15_Pro.jpg
- dataset/3/WIN_20250111_20_53_17_Pro.jpg
- dataset/4/
- dataset/4/WIN_20250111_20_49_13_Pro.jpg
- dataset/4/WIN_20250111_20_49_19_Pro.jpg
- dataset/4/WIN_20250111_20_49_23_Pro.jpg
- dataset/4/WIN_20250111_20_49_29_Pro.jpg
- dataset/4/WIN_20250111_20_49_42_Pro.jpg
- dataset/4/WIN_20250111_20_49_48_Pro.jpg
- dataset/4/WIN_20250111_20_49_49_Pro.jpg
- dataset/4/WIN_20250111_20_49_54_Pro.jpg
- dataset/4/WIN_20250111_20_49_55_Pro.jpg
- dataset/4/WIN_20250111_20_50_16_Pro.jpg
- dataset/4/WIN_20250111_20_50_19_Pro.jpg
- dataset/4/WIN_20250111_20_50_22_Pro.jpg
- dataset/4/WIN_20250111_20_50_33_Pro.jpg
- dataset/4/WIN_20250111_20_50_40_Pro.jpg
- dataset/4/WIN_20250111_20_50_41_Pro.jpg
- dataset/4/WIN_20250111_20_50_43_Pro.jpg
- dataset/4/WIN_20250111_20_50_57_Pro.jpg
- dataset/4/WIN_20250111_20_50_59_Pro.jpg
- dataset/4/WIN_20250111_20_51_07_Pro.jpg
- dataset/4/WIN_20250111_20_51_08_Pro.jpg
- dataset/4/WIN_20250111_20_53_11_Pro.jpg
- dataset/4/WIN_20250111_20_53_12_Pro.jpg
- dataset/4/WIN_20250111_20_53_15_Pro.jpg
- dataset/4/WIN_20250111_20_53_17_Pro.jpg
- dataset/4/WIN_20250111_23_29_20_Pro.jpg
- dataset/4/WIN_20250111_23_30_18_Pro.jpg
- dataset/4/WIN_20250111_23_30_21_Pro.jpg
- dataset/4/WIN_20250111_23_30_41_Pro.jpg
- dataset/4/WIN_20250111_23_30_43_Pro.jpg
- dataset/4/WIN_20250111_23_30_44_Pro.jpg
- dataset/4/WIN_20250111_23_30_45_Pro.jpg
- dataset/4/WIN_20250111_23_31_56_Pro.jpg
- dataset/4/WIN_20250111_23_31_57_Pro.jpg
- dataset/4/WIN_20250111_23_31_59_Pro.jpg
- dataset/4/WIN_20250111_23_32_00_Pro.jpg
- dataset/4/WIN_20250111_23_32_01_Pro.jpg
- dataset/4/WIN_20250111_23_32_02_Pro.jpg
- dataset/4/WIN_20250111_23_32_04_Pro.jpg
- dataset/4/WIN_20250111_23_32_32_Pro.jpg
- dataset/4/WIN_20250111_23_32_33_Pro.jpg
- dataset/4/WIN_20250111_23_32_34_Pro.jpg
- dataset/4/WIN_20250111_23_32_35_Pro.jpg
- dataset/4/WIN_20250111_23_32_36_Pro.jpg
- dataset/4/WIN_20250111_23_32_37_Pro.jpg
- dataset/4/WIN_20250111_23_32_38_Pro.jpg
- dataset/4/WIN_20250111_23_32_39_Pro.jpg
- dataset/4/WIN_20250111_23_32_41_Pro.jpg
- dataset/4/WIN_20250111_23_33_01_Pro.jpg
- dataset/4/WIN_20250111_23_39_07_Pro.jpg
- dataset/4/WIN_20250111_23_39_08_Pro.jpg
- dataset/4/WIN_20250111_23_39_09_Pro.jpg
- dataset/4/WIN_20250111_23_39_10_Pro.jpg
- dataset/4/WIN_20250111_23_39_11_Pro.jpg
- dataset/4/WIN_20250111_23_39_12_Pro.jpg
- dataset/4/WIN_20250111_23_39_13_Pro.jpg
- dataset/4/WIN_20250111_23_39_17_Pro.jpg
- dataset/4/WIN_20250111_23_39_18_Pro.jpg
- dataset/4/WIN_20250111_23_39_19_Pro.jpg
- dataset/4/WIN_20250111_23_39_20_Pro.jpg
- dataset/4/WIN_20250111_23_39_26_Pro.jpg
- dataset/4/WIN_20250111_23_39_27_Pro.jpg
- dataset/4/WIN_20250111_23_39_28_Pro.jpg
- dataset/4/WIN_20250111_23_39_29_Pro.jpg
- dataset/4/WIN_20250111_23_39_35_Pro.jpg
- dataset/4/WIN_20250111_23_39_36_Pro.jpg
- dataset/4/WIN_20250111_23_39_37_Pro.jpg
- dataset/4/WIN_20250111_23_39_41_Pro.jpg
- dataset/4/WIN_20250111_23_39_42_Pro.jpg
- dataset/4/WIN_20250111_23_39_43_Pro.jpg
- dataset/4/WIN_20250111_23_39_44_Pro.jpg
- dataset/5/
- dataset/5/WIN_20250112_15_16_35_Pro.jpg
- dataset/5/WIN_20250112_15_16_44_Pro.jpg
- dataset/5/WIN_20250112_15_16_51_Pro.jpg
- dataset/5/WIN_20250112_15_16_55_Pro.jpg
- dataset/5/WIN_20250112_15_17_00_Pro.jpg
- dataset/5/WIN_20250112_15_17_06_Pro.jpg
- dataset/5/WIN_20250112_15_17_19_Pro.jpg
- dataset/5/WIN_20250112_15_17_28_Pro.jpg
- dataset/5/WIN_20250112_15_17_32_Pro.jpg
- dataset/5/WIN_20250112_15_17_47_Pro.jpg
- dataset/5/WIN_20250112_15_17_57_Pro.jpg
- dataset/5/WIN_20250112_15_18_05_Pro.jpg
- dataset/5/WIN_20250112_15_18_11_Pro.jpg
- dataset/5/WIN_20250112_15_18_26_Pro.jpg
- dataset/5/WIN_20250112_15_18_31_Pro.jpg
- dataset/5/WIN_20250112_15_18_33_Pro.jpg
- dataset/5/WIN_20250112_15_18_38_Pro.jpg
- dataset/5/WIN_20250112_15_18_40_Pro.jpg
- dataset/5/WIN_20250112_15_18_44_Pro.jpg
- dataset/5/WIN_20250112_15_18_46_Pro.jpg
- dataset/5/WIN_20250112_15_18_50_Pro.jpg
- dataset/5/WIN_20250112_15_18_51_Pro.jpg
- dataset/5/WIN_20250112_15_18_55_Pro.jpg
- dataset/5/WIN_20250112_15_18_58_Pro.jpg
- dataset/5/WIN_20250112_15_19_05_Pro.jpg
- dataset/5/WIN_20250112_15_19_09_Pro.jpg
- dataset/5/WIN_20250112_15_19_15_Pro.jpg
- dataset/5/WIN_20250112_15_19_19_Pro.jpg
- dataset/5/WIN_20250112_15_19_25_Pro.jpg
- dataset/5/WIN_20250112_15_19_29_Pro.jpg
- dataset/5/WIN_20250112_15_19_32_Pro.jpg
- dataset/5/WIN_20250112_15_19_36_Pro.jpg
- dataset/5/WIN_20250112_15_19_40_Pro.jpg
- dataset/6/
- dataset/6/WIN_20250112_15_21_30_Pro.jpg
- dataset/6/WIN_20250112_15_21_32_Pro.jpg
- dataset/6/WIN_20250112_15_21_34_Pro.jpg
- dataset/6/WIN_20250112_15_21_39_Pro.jpg
- dataset/6/WIN_20250112_15_21_44_Pro.jpg
- dataset/6/WIN_20250112_15_21_45_Pro.jpg
- dataset/6/WIN_20250112_15_21_48_Pro.jpg
- dataset/6/WIN_20250112_15_22_02_Pro.jpg
- dataset/6/WIN_20250112_15_22_05_Pro.jpg
- dataset/6/WIN_20250112_15_22_12_Pro.jpg
- dataset/6/WIN_20250112_15_22_14_Pro.jpg
- dataset/6/WIN_20250112_15_22_15_Pro.jpg
- dataset/6/WIN_20250112_15_22_18_Pro (2).jpg
- dataset/6/WIN_20250112_15_22_18_Pro.jpg
- dataset/6/WIN_20250112_15_22_23_Pro (2).jpg
- dataset/6/WIN_20250112_15_22_23_Pro.jpg
- dataset/6/WIN_20250112_15_22_24_Pro.jpg
- dataset/6/WIN_20250112_15_22_28_Pro.jpg
- dataset/6/WIN_20250112_15_22_29_Pro.jpg
- dataset/6/WIN_20250112_15_22_31_Pro.jpg
- dataset/6/WIN_20250112_15_22_38_Pro.jpg
- dataset/6/WIN_20250112_15_22_42_Pro.jpg
- dataset/6/WIN_20250112_15_22_46_Pro.jpg
- dataset/6/WIN_20250112_15_22_47_Pro.jpg
- dataset/software/
- dataset/software/1.zip
- dataset/software/CasDyF-Net.zip
- dataset/software/MADN.zip
- dataset/software/net.zip
